# Supplementary material for: Environmental signals rather than layered ontogeny imprint the function of type 2 conventional dendritic cells in young and adult mice
Source: Nat Commun. 2021 Jan 19;12:464. doi: 10.1038/s41467-020-20659-2 (PMC7815729; doi:10.1038/s41467-020-20659-2)
Supplement: Supplementary file 8 — Supplementary Data 4 [file 41467_2020_20659_MOESM8_ESM.xlsx]

## Sheet: Sheet1
Antibody used for flow cytometry	Clone	Source	Catalog number	Dilution
anti-CD3ε-Pacific Blue (PB)	145-2C11	Biolegend	100334	1:100
anti-CD3ε-Fluorescein isothiocyanate (FITC)	145-2C11	Biolegend	100306	1:400
anti-CD3ε-R-phycoerythrin-cyanine 5 (PE-Cy5)	145-2C11	Biolegend	100310	1:300
anti-CD4-PB	RM4-5	Biolegend	100531	1:200
anti-CD4-PE-Cy5	RM4-5	Biolegend	100513	1:300
anti-CD4-PE-Cy7	RM4-5	Biolegend	100528	1:300
anti-CD4-FITC	RM4-4	Biolegend	100406	1:400
anti-CD4-BUV737	GK1.5	BD	612844	1:400
anti-CD8a-PE-Cy5	53-6.7	Biolegend	100709	1:300
anti-CD8a-PB	53-6.7	Biolegend	100725	1:400
anti-CD8a-FITC	53-6.7	BD	553031	1:400
anti-CD11b-BV421	M1/70	Biolegend	101236	1:300
anti-CD11b-BV605	M1/70	Biolegend	101237	1:300
anti-CD11b-Allophycocyanin-cyanine 7 (APC-Cy7)	M1/70	Biolegend	101226	1:300
anti-CD11b-BUV737	M1/70	BD	612800	1:800
anti-CD11c-BV785	N418	Biolegend	117336	1:300
anti-CD11c-Peridinin-chlorophyll (PerCP)-Cy5.5	N418	Biolegend	117328	1:100
anti-CD16/32 purified	2.4G2	BD	553142	1:300
anti-CD19-PB	6D5	Biolegend	115523	1:200
anti-CD19-BV650	6D5	Biolegend	115541	1:300
anti-CD19-FITC	6D5	Biolegend	115506	1:400
anti-CD24-FITC	M1/69	Biolegend	101806	1:300
anti-CD24-BV605	M1/69	Biolegend	101827	1:300
anti-CD24-PE	M1/69	Biolegend	101808	1:300
anti-CD24-BUV395	M1/69	BD	744471	1:400
anti-CD25-BV785	PC61	Biolegend	102051	1:200
anti-CD26-PE-Cy7	H194-112	Biolegend	137810	1:100
anti-CD26-APC	H194-112	Biolegend	137807	1:200
anti-CD38-FITC	90	Biolegend	102705	1:200
anti-CD43-PE-Cy7	1B11	Biolegend	121218	1:300
anti-CD45.1-PB	A20	Biolegend	110722	1:200
anti-CD45.1-FITC	A20	Biolegend	110706	1:200
anti-CD45.2-PE-Cy7	104	Biolegend	109830	1:300
anti-CD45.2-PB	104	Biolegend	109820	1:200
anti-CD45R/B220-PB	RA3-6B2	Biolegend	103227	1:300
anti-CD45R/B220-FITC	RA3-6B2	Biolegend	103206	1:300
anti-CD45R/B220-PE	RA3-6B2	Biolegend	103208	1:300
anti-CD45R/B220-PE-Cy5	RA3-6B2	Biolegend	103210	1:300
anti-CD45R/B220- Alexa Fluor (AF) 700	RA3-6B2	Biolegend	103232	1:200
anti-CD64-FITC	X54-5/7.1	Biolegend	139316	1:100
anti-CD64-PE-Cy7	X54-5/7.1	Biolegend	139314	1:100
anti-CD64-APC	X54-5/7.1	Biolegend	139306	1:100
anti-CD80-FITC	16-10A1	Biolegend	104706	1:200
anti-CD80-PE	16-10A1	Biolegend	104707	1:200
anti-CD86-BV605	GL-1	Biolegend	105037	1:200
anti-CD90.1-FITC	OX-7	Biolegend	202504	1:400
anti-CD90.1-AF700	OX-7	Biolegend	202528	1:400
anti-CD90.1-PE-Cy7	OX-7	Biolegend	202517	1:400
anti-CD90.2-PE-Cy7	30-H12	Biolegend	105326	1:400
anti-CD90.2-AF700	30-H12	Biolegend	105320	1:200
anti-CD115-BV605	AFS98	Biolegend	135517	1:100
anti-CD117-PE-Cy7	2B8	Biolegend	105814	1:300
anti-CD127-BUV737	SB/199	BD	564399	1:100
anti-CD135-APC	A2F10	Biolegend	135310	1:100
anti-CD135-PE	A2F10	Biolegend	135306	1:100
anti-CD161c/NK1.1-PB	PK136	Biolegend	108722	1:100
anti-CD161c/NK1.1-PE-Cy5	PK136	Biolegend	108716	1:300
anti-CD161c/NK1.1-FITC	PK136	Biolegend	108706	1:100
anti-CD172a-PE-Cy7	P84	Biolegend	144008	1:300
nti-CD172a-BV605	P84	Biolegend	740390	1:200
anti-CD172a-PerCP-ef710	P84	Thermo Fisher Scientific	46-1721-82	1:200
anti-CD196/CCR6-BV421	29-2L17	Biolegend	129817	1:100
anti-CD274/PD-L1-BV421	10F.9G2	Biolegend	124315	1:400
anti-CD274/PD-L1-BV605	10F.9G2	Biolegend	124321	1:400
anti-CD370/DNGR-1-PE	1F6	Biolegend	92068	1:80
anti-F4/80-BV605	BM8	Biolegend	123133	1:100
anti-F4/80-BV785	BM8	Biolegend	123141	1:100
anti-F4/80-AF647	BM8	Biolegend	123122	1:300
anti-MHCIII A/I-E-AF700	M5/114.15.2	Biolegend	107622	1:300
anti-MHCII I-A/I-E-BV510	M5/114.15.2	Biolegend	107635	1:300
anti-MHCII I-A/I-E-PB	M5/114.15.2	Biolegend	107620	1:200
anti-MHCII I-A/I-E-PerCP-ef710	M5/114.15.2	Thermo Fisher Scientific	46-5321-80	1:400
anti-Ly-6A/E-BV650	D7	Biolegend	108143	1:300
anti-Ly6C-PB	HK1.4	Biolegend	128014	1:200
anti-Ly6C-FITC	HK1.4	Biolegend	128005	1:300
anti-Ly6G-FITC	1A8	Biolegend	127606	1:300
anti-Ly6G-AF700	1A8	Biolegend	127616	1:200
anti-Ly6G-APC	1A8	Biolegend	127614	1:300
anti-SiglecH eFluor660	eBio440c	Thermo Fisher Scientific	50-0333-82	1:100
anti-CLEC4A4/33D1-APC	33D1	Biolegend	124914	1:100
anti-XCR1-BV421	ZET	Biolegend	148216	1:200
anti-XCR1-BV650	ZET	Biolegend	148220	1:200
anti-V-alpha2 TCR-FITC	B20.1	BD	553288	1:400
anti-V-alpha2 TCR-BUV395	B20.1	BD	743834	1:300
anti-TER-119-PB	TER-119	Biolegend	116232	1:100
anti-TER-119-FITC	TER-119	Biolegend	116206	1:800
anti-TER-119-PE-Cy5	TER-119	Biolegend	116209	1:300
anti-TER-119-BUV395	TER-119	BD	566206	1:200
anti-ESAM	1G8/ESAM	Biolegend	136207	1:100
anti-Foxp3-AF647	150D	Biolegend	320014	1:300
anti-RORγt-BV421	Q31-378	BD	562894	1:400
anti-IFN-γ-APC	XMG1.2	Biolegend	505810	1:400
IFN-γ-PE/Dazzle 594	XMG1.2	Biolegend	505846	1:500
IFN-γ-BV650	XMG1.2	Biolegend	505831	1:300
anti-IL17A	TC11-18H10.1	Biolegend	506907	1:200
anti-IL-4-PE	11B11	Biolegend	504104	1:100
anti-TNFa-PECy7	MP6-XT22	Biolegend	506324	1:300
anti-TNFa-PE	MP6-XT22	Biolegend	506305	1:400
Antibody used for microscopy	Clone	Source	Catalog number	Dilution
anti-CD3ε-BV421	145-2C11	Biolegend	100336	1:50
anti-CD11b-AF647	M1/70	Biolegend	101220	1:50
anti-CD31-AF594	MEC13.3	Biolegend	102520	1:50
anti-MHCII A/I-E-AF488	M5/114.15.2	Biolegend	107616	1:100
Antibody used for in vivo targeting	Clone	Source	Catalog number	Dose
αDCIR2-OVA	33D1	Dr. Diana Dudziak	N/A	10μg per mouse
