# Supplementary material for: Environmental signals rather than layered ontogeny imprint the function of type 2 conventional dendritic cells in young and adult mice
Source: Nat Commun. 2021 Jan 19;12:464. doi: 10.1038/s41467-020-20659-2 (PMC7815729; doi:10.1038/s41467-020-20659-2)
Supplement: Supplementary file 9 — Source Data [file 41467_2020_20659_MOESM9_ESM.xlsx]

## Sheet: Figure 1
Figure 1B
	PND2	0.37	0.36	0.29	0.31	0.36	0.24	0.094	0.2	0.24	0.26	0.17	0.21	0.25
	PND7-8	0.36	0.36	0.38	0.39	0.34	0.4	0.35	0.97	0.45	0.34	0.59	0.56	0.55	0.51	0.59	0.58	0.46	0.47	0.48	0.17	0.16	0.61	0.64	0.73	0.54
	PND14-15	0.82	0.81	0.76	0.69	0.66	0.82	0.79	0.71	0.83	0.8	0.78	0.46	0.57	0.77	0.71	0.93	0.63	0.63	0.62	0.59
	PND19-22	0.84	0.83	0.99	1.01	0.99	0.84	0.88	1.05	1.06	1.02	1.15	1.18	1.24	1.07
	4 weeks	1.82	2.34	1.92	1.63	1.04	1.51	1.16	0.89	1.76	1.97	1.84	1.68
	8-11 weeks	1.85	2.82	2.38	1.86	2.61
Figure 1C
	PND2	0.213137	0.371817	0.182166	0.272222	0.243572	0.406995	1.42486	0.120186	0.184282	0.289231	0.244986	0.230422	0.179666
	PND7-8	0.350076	0.262626	0.218667	0.342679	0.292975	0.328549	0.352365	0.286787	0.29661	0.436019	0.305949	0.27762	0.248991	0.255144	0.227456	0.868476	0.949886	0.592727	0.572193	0.554783	0.640221
	PND14-15	1.2411	1.16121	1.27559	1.1861	1.02041	1.10732	1.33967	1.26446	1.47988	1.27778	1.37427	1.12919	1.26406	1.12411	0.973094	0.885714	0.676529	0.760593	0.6778	0.635338
	PND19-22	1.19484	1.86869	1.56749	1.67714	1.79279	1.67429	1.6	1.84498	2.40942	1.68391	2.04124	1.70303	1.80449	1.43526
	4 weeks	2.41481	3.25346	2.8595	2.48507	2.61811	2.40659	2.94068	3.08108	2.8	2.59839	2.67623	2.77542
	8-11 weeks	3.20833	4.10383	3.43842	2.68952	3.24766
Figure 1D		XCR-1+																						XCR-1-
	PND2	43.5	63.1	64.6	62.1	63.9	39.7	15.3	28.9	14.4	23.2	15.5	48.9											44.5	27.6	25.8	29.3	25.1	47.7	81.1	66.7	82.4	71.8	78.7	45.8
	PND7-8	93.8	96.2	93.8	91	94.4	95.7	94.3	93.6	92.5	88.2	90.9	91.2	91.9	90.3	91.5	91.5	86.8	84.7	83.6	82.5	82		4.28	3.02	4.19	6.09	4.18	2.6	3.83	4.23	5.55	8.3	7.04	5.86	5.84	7.37	5.73	8.54	13.2	15.2	16.3	17.3	17.9
	PND14-15	84	79.3	85.9	87.5	86.8	87.6	85.4	80.6	83.1	85.5	84.6	79.6	83.5	76	76.4	79.6	90.1	88.7	89.6	90.5			12.1	16.7	10.2	8.15	9.05	8.6	11.1	18.7	16	13.5	14	20.4	16.5	23.7	23.4	20	9.03	10.6	9.5	8.68
	PND19-22	71.9	80.6	69.5	69.6	67.3	70.8	66.9	67.6	67.5	68	76.1	62.7	78.8	77.8									23.6	35.4	26.6	26.7	28	24	28	26.9	27.4	27.5	23.2	20.3	20.8	21.5
	4 weeks	85.2	69.5	87	86.8	67.1	68.5	63.9	62.6	74.5	79	75.8	75.5											13.3	29.3	11.7	11.6	32.3	31	35.3	36.9	24.9	20.5	23.5	23.7
	8-11 weeks	60.5	46.4	60.4	60.4	53.7																					39.5	53.5	39.5	39.5	45.8
Figure 1E		ESAM high																			ESAM low
	PND2	6.82	14.2	13	16.4	14.9	31.1														93.2	85.8	86.1	83.6	83.6	68.5
	PND7-8	46.9	54.5	46.9	58.6	51.6	44.7	47.8	56	63.1	63.7	66.7									51.9	43.5	50.5	40.1	47.5	53.8	49.8	42.9	36.9	36.3	33.3
	PND14-15	68.5	72.2	75.5	66.8	70.8	66.8	72.4	73.5	73	76.2	70.7	48.8	44.8	64	56.7	67.1	62.1	65.7		30.8	27.2	24.4	32.8	28.9	32.8	27.2	26.2	26.6	23.5	28.8	51.5	55.4	36	43.3	32.9	37.8	34.3
	PND19-22	73.6	76.7	78.2	79.6	79.4	80.9	76.7	77.4	79.6	80.5	70.3	72.9	71.3	65.9						26.4	23.3	21.8	20.4	20.6	19.1	23.3	22.6	20.4	19.5	29.2	26.7	28.4	33.8
	4 weeks	77.8	72.2	81.3	79.3	81.2	82.6	80.8	79	80.5	75.2	79.5									21.7	27.3	18.4	20.3	18.5	17	18.8	20.6	19.5	24.7	20.4
	8-11 weeks	81.9	71.9	83.4	70.8																17.9	28.1	16.5	28.8
Figure 1G
	PND2	25.3	15.7	23.5	18.2
	PND7-8	25.9	24.4	21.7	22.9	27	24.5	27.8	27.8	28.8	26.8	23.5
	PND14-15	50.5	49.9	48.4	49.6	48.6	48.8
	PND19-22	73.6	71.6	74.3	75.1	74.4	74.9	68.5	74.4	75.5	73.3
	4 weeks	86.3	87.8	84.6	86.6	84.5
	8-11 weeks	93.6	91.6	94

## Sheet: Figure 2
Figure 2A
		CD11c+MHCII+	% of live								counts								cDC2	% of live								counts
	Flt3l+/+		0.9	0.67	0.6	0.69	0.79	0.54	0.72		488381	264620	175036	329146	309786	270967	392114			0.3474	0.2412	0.1164	0.207	0.23463	0.16416	0.22536		189926	94789	35007	100175	90191	80287	125259
	Flt3l-/-		0.042	0.06	0.051	0.042					11324	8166	9058	9621						0.00819	0.01128	0.01785	0.01092					2187	1497	3197	2520
Figure 2B
	CD24+	0	0	0	0	0	0	0	0
	CD11b+	0	0	0	0	0	0	0	0
	Macrophages	0.16	0.82	0	0.94	0.64	0.42	1.23	0.39
	F4/80 low CD11b high	0.14	0.45	0.19	0.2	0.28	0.061	0.29	0.07
	Kupffer cells	10.8	14.5	13.8	11.4	15.8	15.7	12.1	9.51
Figure 2C		Myb +/-										Myb -/-
	CD24+	0.2	0.25	0.2	0.23	0.78	0.89	0.91	0.14	0.25		0	0	0	0	0	0.094	0.053	0	0
	CD11b+	0.23	0.3	0.15	0.26	0.83	0.75	1.05	0.19	0.35		0.11	0.082	0	0.2	0.081	0.094	0.035	0.08	0.056
	Macrophages	0.54	0.93	0.39	1.24	2.11	2.18	1.74	2.65	5.45		40.2	17.5	27.8	25.6	15.7	21.4	5.64	15.4	16
Figure 2D		PND2-3						PND7-9												Adult
	CD24+	15.3	22	25.1	26.5	27.9		13	6.77	12.8	13.3	11.4	18.3	18	18	17.9	14.2	17.6		11.9	9.77	8.26	9.32	8.65	8.91	6.64	8.28
	CD11b+	22.8	27	27.4	30.9	37		13.7	5.72	13.2	11	11.1	16.6	15	15.2	15.4	14.4	16.4		3.25	2.86	2.97	2.71	2.82	3.7	2.2	3.35
	Neutrophils	6.55	10.3	11.7	13.9	12.9		5.65	2.03	5.33	4.83	4.51	7.94	9.64	8.03	9	7.79	8.21		3.83	2.64	2.53	2.71	1.79	1.37	1.44	1.85
	pDCs	54.6	57.5	55.3				27.6	23.4	27.8	30.3	28.6	41	40.6	40.4	35.6	39.8	33.9		48	38.3	35.3	42.4
	B cells	99.1	98.7	93.6	95.6	96.4		95.1	94.9	95.3	96.2	95.4	97.7	97.5	97.3	96.4	96.4	96.3		99.4	99.2	99.3	99.2	99.1	99.3	99.2	99.3
Figure 2E		PND2-3										PND7-9
	CD24+	56.5	62.1	54	54.2	59	47.8	61	59.5	56.8		41	42.6	39.8	42.5	42.9
	CD11b+	74.6	74	74.2	73.5	76.8	65.8	63.9	63.3	69.8		54.2	55.6	50.2	52.1	53
	Neutrophils	21.5	21.8	15.2	11.8	21.3	16.9	19.8	18	20.4		4.89	5.67	4.31	4.11	3.75
	pDCs	96.5	96.2	89	91.1	95.9	93	97.2	97.9	97.1		96.1	95.8	96.1	95.6	94.1
	B cells	94.7	94.4	94.6	93.7	94.3	94.2	98.7	98.2	98.3		99.5	99.6	99.6	99.5	98.8

## Sheet: Figure 4
Figure 4C
	E2F targets	2.1
	MYC targets v1	1.83
	G2M checkpoint	1.72
	MYC targets v2	1.68
	Mitotic spindle	1.46
	KRAS signaling up	-1.4
	Inflammatory response	-1.43
Figure 4E		TOM+ cDC2							TOM- DC2
	PND8	0	0	0					4.21	6.98	3.35
	PND13	0.048	0	0.14	0	0	0		0.88	0.87	1.58	0.85	1.06	1.7
	ADULT	0	0.074	0.02	0.07

## Sheet: Figure 5
Figure 5B
	E2F targets	2.71
	G2M checkpoint	2.39
	Myc targets v1	2.22
	Oxidative Phosphorylation	1.88
	IL2 STAT5 signaling	-1.71
	Inflammatory response	-1.77
	TNFA signaling via NFKB	-2.26
	Interferon Alpha response	-2.32
	Interferon Gamma response	-2.4
Figure 5C		PD-L1						CD38
	TOM+ cDC2 young	5405	5541	5546	4569	4624		187	169	194	158	157	197	215
	TOM+ cDC2 adult	6591	8298	7078	6304			296	259	248	185	237	227
Figure 5D		PD-L1						CD38
	WT	653	667	679	638	566		211	233	264	194	155
	Ifnar -/-	563	534	481	555	527		136	143	124	128	142
Figure 5E		Division Index
		1:2							1:10							1:50
	TOM- DC2 young	3.6	3.48	3.43	3.4	3.37			3.04	2.85	2.88	2.8	2.72	2.82		2.05	1.13	1.59	1.07	1.71	1.13
	TOM+ cDC2 young	3.44	3.39	3.44	3.11	3.36	3.36		2.85	3.03	2.9	3.13	3.05	2.95		2.13	2.32	1.77	1.73	1.67	1.82
	TOM+ cDC2 adult	3.38	3.37	3.19	2.86				2.79	2.8	2.61	2.39				1.45	1.76	0.67	0.38
		Proliferation Index
		1:2							1:10							1:50
	TOM- DC2 young	3.8	3.63	3.64	3.58	3.63			3.3	3.18	3.19	3.06	3.1	3.16		2.92	2.58	2.58	2.49	2.68	2.28
	TOM+ cDC2 young	3.63	3.66	3.58	3.4	3.52	3.63		3.11	3.55	3.48	3.44	3.52	3.36		2.93	3.02	2.93	2.74	2.79	2.95
	TOM+ cDC2 adult	3.53	3.62	3.38	3.22				3.08	3.12	3.2	2.94				2.77	2.72	2.25	2.15
Figure 5G		Th0							Th1							Treg					Th17
	TOM- DC2 young	47.4	44	43.3	42.4	28			95.4	95.7	95.1	95.2				52.2	52.1	55.1	54.9		29.88	32.73	35.96	35.5	33.42	31.7	41.56	48.87
	TOM+ cDC2 young	55.1	39.5	51.2	51	64.7	62		94.2	93.2	96	92.5	96.8	97.2		49.5	55.8	56.7			32.03	22.59	33.96	38.95	34.48	42.86	37.64	47.34
	TOM+ cDC2 adult	44.6	26.2	51.3	31.4				95.8	95.1	96.5	97.1				39.9	38.8	48.7	39		16.18	11.32	20.57	13.88	23.44	20.67	26.58
Figure 5H		Treg
		ESAM high							ESAM low
	young	48.8	46.2	45.5	46.5	42.1			43.2	42.3	42.8	49.9	47.1
	adult	38.5	36.6	38.5	38.4	36.6	39.3		44.1	45.5	44	40.6	45.8	41.2
		Th17
		ESAM high								ESAM low
	young	16.6	14.6	13.9	19.7	19.7				12	11	13.2	15.7	20.1
	adult	10.6	6.52	4.75	6.02	9.12	7.54	6.42		8.5	9.55	7.58	7.49	9.84	8.52	8.93
Figure 5I		Division index										IL-17A+
		1:2					1:10					1:2
	TOM- DC2 young	1.03	1.34	0.93	0.8		0.67	0.33	0.07	0.095		10.8	10.1	10.1	9.22
	TOM+ cDC2 young	1.2	1.04	0.72	0.92		0.38	0.36	0.11	0.069		9.7	8.78	5.26	8.21
	TOM+ cDC2 adult	1.25	1.33	1.36	1.21		0.58	0.49	0.26	0.16		4.07	7.93	4.08	4.73

## Sheet: Figure 6
Figure 6A
		1:1							1:10
	TOM+ cDC2 aDCIR2-OVA	0.86	0.42	0.42	1.25	1.39	0.99		0.19	0.14	0.38	0.28	0.16
	TOM- DC2 aDCIR2-OVA	0.49	0.44	0.69	1.2	1.04	1.26		0.062	0.046	0.17	0.23	0.21
	DC2 isotype-OVA	0	0	0
Figure 6B		IL-6											TNF-a
	TOM- DC2 young	1745.72		1687.24	2050.14	535.27	432.18		1143.01	1058.31	667.25		123.31	200.355	144.9	180.43	116.63	67.23		171.57	188.84	160.07
	TOM+ cDC2 young	1228.34	954.49	559.965	664.175	279.3	351.83	583.23	544.42	657.28	550.15		55.03	24.645	50.1	40.91	45.01	48.28	97.56	103.32	105.07	119.32
	TOM+ cDC2 adult	441.18	257.69	249.625	438.41	384.08	241.44	275.04					29.055	67.775	95.93	132.885	129.66	105.62	101.64
		IL-12p40											IL-10
	TOM- DC2 young	1727.55	1958.51	2160.92	2609.72	3124.12	2052						31.965	42.405	8.495	13.295	10.51	7.55		41.32	38.9	30.56
	TOM+ cDC2 young	1902.82	1597.45	1787.66	1880.14	1638.97	1621.68						43.36	32.745	5.05	7.435	8.93	14	33.13	28.36	32.1	34.67
	TOM+ cDC2 adult	898.48	1252.66	1290.51	1225.05	1960.26	1844.76						9.625	3.505	2.585	4.455	10.72	4.13	4.46
Figure 6C
	TOM- DC2 young	2.59	2.54	2.34	1.56	2.025	3.44	3.69	3.3	2.87	3.31
	TOM+ cDC2 young	3.46	2.75	2.91	1.28	2.47	3.8	3.52	3.57	3.78	3.96
	TOM+ cDC2 adult	2.88	3.43	2.53	2.83	1.825	3.78	3.38	3.61
	cDC1 young	0	0	0	0.016	0.036	0	0	0
Figure 6D		% TNF-a+											% IFN-g+											% Foxp3+
	TOM- DC2 young	57.5	43.9	38.8	76.9	53.5	40.2	51.2	41	29.8	41		26	16.6	13.8	31.1	22.15	16.2	9.23	25.7	11.8	17.4		0.69	0.82	1.08	0.57	1.63	1.28	1.14	1.13	1.07	0.55
	TOM+ cDC2 young	59.8	40.8	38	57.9	39.65	47.1	33.4	42.6	40.5	53.5		28.4	26.1	11.3	26.4	16.3	13.9	6.65	14.5	13	9.37		0.52	0.67	1.16	0.47	0.94	0.51	1.16	0.88	1.39	0.75
	TOM+ cDC2 adult	37.2	46.9	16.1	31.5	20.25	41.2	31.7	36.9				19.9	15.1	4.38	10.27	3.11	4.69	11	7.73				0.63	0.64	1.69	0.6	2.89	0.96	0.76	0.78

## Sheet: Supplementary Figure 1
Supplementary Figure 1C
	PND2	34.3	30.6	11.5	43.2	23	22.2	29.7	23.9	31.5
	PND7-8	59.3	53	53.7	45.3	61	60.1	61.3	62.9	60.5	58
	PND14-15	75.1	79.5	70.7	82.7	82.8	80.4	80.9	77.2	75.8	85.8	84.3	84.6
	PND19-22	92.5	89	93.2	89.8
	4 weeks	94.2	94.4	95.9	96.2	96.8	95.9
	8-11 weeks	95.5	98.3	97.3	97	98.5
Supplementary Figure 1D
	E17.5	7.33	5.19	5.7
	PND1	13.9	6.03	9.37	10.1	18.9	12.9	13.8	29.8
	PND2	18.2	11.4	10.3
	PND10	14	14	17.7	15.6	28.2	21.5	22.6	20.2
	PND15-17	47.2	44	47.8	47.9	42.5	30.6
	PND23	52	36.8	34.7	35.3
	PND32	66.8	80.1	73.8	75.7	73.4
	Adult	83.6	91.7	82.1	80.6	78.2
Supplementary Figure 1E		Clec9a cre/+ Rosa Tom
		ESAM high											ESAM low
	PND7-8	21.7	23.7	25.8	22.8	27.9	26	25.2	25	21.9			22.3	25	29.2	27.5	27.7	30.5	34.7	29.3	25.4
	PND14-15	46	47	46.3	47.1	44.4	45.7						61.1	56.7	52	54.3	57.8	54.8
	PND19-22	72.8	69.5	73.1	74	73.3	74.5	66.4	72.7	73.9	72.1		75.8	78.4	78.5	79.5	78.4	76.6	75.6	80.1	81.7	77.8
	4 weeks	85.7	87.9	85	86.5	84.7							88.2	87.6	82.5	87.1	83.9
	8-11 weeks	91.2	91.8	95.5	96.5	93.2							86.6	82.4	90.9	95.2	88.7
		Clec9a cre/cre Rosa Tom
		ESAM high													ESAM low
	PND2	33.3	6.25	7.14	23.8	20	25.7								43.9	25.8	24.7	30.8	25	34.4
	PND7-8	57.2	57												65.1	62.6
	PND14-15	71.5	76.8	67.9	79.9	79.5	77.3	77.4	71.3	68.4	81.6	79.3	81.8		83.4	87.1	76.5	90.4	91.7	90.5	89.2	82.9	81.8	93.2	90.8	90.3
	PND19-22	90.8	86.7	91.9	86.4										96.6	95.5	96.4	96.3
	4 weeks	93.7	93.3	95.4	95.3	96.4	95.1								96.1	98.8	98.1	98.7	98.8	98.5
	8-11 weeks	96.4	97.8	97.1	98.2										91.7	99.6	97.9	99.4

## Sheet: Supplementary Figure 2
Supplementary Figure 2B
		PND2							Adult
	MDP	0.22	0.19	0.18	0.1	0.15	0.14		0.06	0.054	0.072	0.069	0.058
	CDP	0.078	0.061	0.068	0.034	0.074	0.052		0.16	0.16	0.18	0.19	0.15
	pre-cDC	0.013	0.021	0.023					0.054	0.06	0.062	0.081	0.087
Supplementary Figure 2E
	PND7										PND14						Adult
	CLP	1.81	0.62	1.02	0.59						lin-CD117intCD135+CD115-	1.36	1.47	2.97		CLP	1.51	2.01	1.4	1.97
	MDP	4.9	0.68	1.7	1.93	0.64	1.15	1.4	0.77		MDP	4.96	4.76	5.34		MDP	23.5	32.5	33.8	32.7	19.2	21.3	37.3	34.9	34.6	35.1
	CDP	37.7	33.6	34.5	33.6	24.3	29.2	23.5	28.7		CDP	56.1	52.7	54.5		CDP	84.3	83.4	79.7	81.5	80.1	80.2	70.1	69.3	71.7	68
	pre-cDC	81	83.6	83.8	82.9	75.6	82.8	79.6	79.9		pre-cDC	92.8	95	96.2		pre-cDC	97.5	96.9	94	95	95.6	93.3	91.6	87.6	91.3	93.3
Supplementary Figure 2F
		PND7							PND14						Adult
	pre-cDC	77.9	67.1	86.1	86.9	86.9	83.7		98.9	96.8	96.6	95.6	96.4		98.4	98.8	99.4	99.5	99.7	99.8	98.9	98.5
	CD11b+ cDC	61	60.1	61.3	62.9	60.5	58		85.8	84.3	84.6	77.2	75.8		97.3	95.5	98.3	97	93.2	94.7	97.6	98.2

## Sheet: Supplementary Figure 3
Supplementary Figure 3A
		2 weeks																		4 weeks
	CD24+	0	0	0	0	0	0	0	0	0	0.055	0	0	0	0	0	0	0		0	0	0	0	0	0	0	0	0	0	0	0	0
	CD11b+	0	0	0	0	0	0	0	0	0	0.14	0	0	0	0	0	0	0		0	0	0	0	0	0	0	0	0	0	0	0	0
	Macrophages	0	0.14	0	0.072	0	0	0	0	0	0.13	0	0	0.17	0	0.032	0	0		0.026	0.035	0.021	0.016	0.082	0.052	0.098	0.073	0.056	0.017	0.013	0	0.02
	F4/80 low CD11b high	0	0	0	0	0	0	0	0	0.00231	0.056	0	0	0	0	0	0.00203	0		0	0	0	0.00192	0	0.00144	0	0.0034	0	0	0	0	0
	Kupffer cells	1.52	3.04	1.23	1.97	1.19	2.11	2.59	2.44	1.95	2.34	2.36	2.02	2.61	1.29	2.34	2.33	1.62		1.8	4.3	3.4	1.91	1.28	2.22	2.01	1.64	3.63
Supplementary Figure 3B		CLP				Bone marrow
	CD24+	83.2	62	81.3		50.3	65.2	57.1
	CD172a+	14.7	34.6	17.7		39.4	31.6	36.9
	% TOMATO in cDC2	0	1.34	1.82		19.9	15	13.6
Supplementary Figure 3C		PND2-3							PND7-9						Adult
	CLP	53.8	70.7	55	60	75	80.2		74.7	66.7	61.4	66.2	70		60.2	65.7	64.6	62.2	60.2	59.3	57.8	51.9
	MDP	6.08	6.27	5.3	6.55	4.8	7.03		5.89	1.45	3.64	3.85	3.69		1.22	1.37	2.55	3.65	2.88	1.89	2.86	2.2
	CDP	4.83	10.9	5.08	7.23	3.95	3.75		6.17	0.58	4.09	4.05	3.81		1.25	1.55	2.53	2.7	1.94	1.69	2.18	1.01
	pre-cDCs	4.4	6.08	5.01	8.6	3.08	4.77		2.86	0	3.92	4.26	3.39		0.67	2.78	2.33	2.17	1.5	0.44	2.39	1.52
	TER119+								2.71	0.79	1.98	2.49	1.38		0.43	1.15	1.45	2.07	1.09	0.75	0.52	0.7
Supplementary Figure 3D
	ESAMhigh	17.3	16	16.4	15.9	14.4	16.9
	ESAMlow	16.3	14.3	14.5	15	14.4	16.8
Supplementary Figure 3E
	CD24+	8.77	14.5	8.57	12.3	14.1	9.29
	CD11b+	9.79	16.6	13.6	15.3	16	13.6
	Monocytes	4.93	7.3	5.6	8.41	9	7.02
	Macrophages	8.51	12.7	9.77	14.3	14.1	9.7
	Microglia	0.95	0.48	0.51	0.45	0.68	1.22

## Sheet: Supplementary Figure 5
Supplementary Figure 5I
		2 weeks								Adult
	RORgt+RFP-	0.048	0.024	0.015	0.046	0.057	0.029	0.035		0.032	0.052	0.035	0.016
	RORgt+RFP+	0.038	0.016	0.038	0.015	0.074	0.039	0.06		0.016	0.017	0	0
	RORgt-RFP+	0.11	0.1	0.092	0.099	0.18	0.12	0.086		0.67	0.45	0.4	0.87

## Sheet: Supplementary Figure 6
Supplementary Figure 6E		Division Index
		Th1
		1:2								1:10						1:50
	TOM- DC2 young	3.2	3.31	3.26	2.51					3.07	2.97	2.68	2.64	2.73		2.16	0.95	1.11	0.84	1.44
	TOM+ cDC2 young	3.18	3.21	3.2	3.19	3.16	3.09			3.1	3.08	3.02	2.95	3.11	3	2.06	1.76	1.22	0.84	1.5	1.33
	TOM+ cDC2 adult	3.17	3.19	3.21	3.22					3.07	2.94	2.67	2.05			0.96	1.14	0.66	0.34
		Treg
	TOM- DC2 young	3.81	3.65	3.57	3.26					3.23	2.9	2.99	3.09			2.06	1.61	2.39	2.3
	TOM+ cDC2 young	3.85	3.64	3.68						3.25	3.28	3.07				1.48	2.48	2.48
	TOM+ cDC2 adult	3.73	3.57	3.56	3.36					3	2.6	2.81	2.4			1.56	1.32	2.35	2.18
		Th17
	TOM- DC2 young	2.64	2.69	2.49	2.43	2.49	2.35	2.69	2.62	1.8	1.98	1.58	1.46			0.98	0.99	0.82	0.7
	TOM+ cDC2 young	2.56	2.71	2.35	2.5	2.54	2.48	2.48	2.77	1.58	1.94	1.68	1.71			0.7	0.95	0.6	0.88
	TOM+ cDC2 adult	2.365	2.355	2.34	2.13	2.46	2.27	2.43		1.855	1.535	1.33	1.06			0.605	0.6	0.81	0.46
		Proliferation Index
		Th1
		1:2								1:10						1:50
	TOM- DC2 young	3.32	3.38	3.36	2.62					3.16	3.13	2.96	2.87	2.98		2.65	2.38	2.29	2.21	2.38
	TOM+ cDC2 young	3.39	3.42	3.33	3.36	3.29	3.26			3.26	3.23	3.17	3.18	3.33	3.2	2.61	2.65	2.3	2.38	2.53	2.43
	TOM+ cDC2 adult	3.28	3.31	3.29	3.31					3.19	3.13	2.95	2.76			2.22	2.53	2.25	2.44
		Treg
	TOM- DC2 young	3.85	3.71	3.48	3.09					3.32	3.02	2.91	3.03			2.51	2.44	1.68	1.48
	TOM+ cDC2 young	3.91	3.59	3.62						3.3	3.24	2.98				2.27	1.89	1.96
	TOM+ cDC2 adult	3.78	3.63	3.5	3.31					3.07	2.74	2.67	2.04			2.34	2.23	1.51	1.09
		Th17
	TOM- DC2 young	2.78	2.85	2.62	2.57	2.65	2.5	2.75	2.81	2.13	2.24	2.08	1.98			2.13	1.98	2.05	2.01
	TOM+ cDC2 young	2.7	2.84	2.46	2.63	2.63	2.62	2.7	2.83	2.02	2.2	2.09	2.08			2.02	1.87	2	2.13
	TOM+ cDC2 adult	2.525	2.485	2.45	2.25	2.53	2.44	2.6		2.19	2.03	1.9	1.94			1.98	2.08	2.01	2.09
Supplementary Figure 6F		IL-4							IL-13
	TOM- DC2 young	1.985	1.38	2.41	1.945	1.125	2.84		0.505	0.3	0.89	0.7	0.43	0.87
	TOM+ cDC2 young	1.3	3.59	3.925	4.535	2.92	1.855		0.46	0.91	1.49	0.86	0.715	0.565
	TOM+ cDC2 adult	3.08	1.045	3.285	1.315				0.5	2.01	0.815	0.52
Supplementary Figure 6G		Treg						Th17
	RORgt-ESAMhigh TOM- DC2	41.1	43.4	37.2	47	42		10.1	10.7	10.2	12.7	21.9
	ESAMhigh TOM+ cDC2	48.8	46.2	45.5	46.5	42.1		16.6	14.6	13.9	19.7	19.7
Supplementary Figure 6H									Cytohalasin D
	TOM- DC2 young	11.6	7.82	11.1	11	7.93	13		3.87	1.52	3.91	3.74	4.22	3.61
	TOM+ cDC2 young	11.5	6.88	11.2	8.98	10.3	10.4		2.91	1.08	2.55	1.53	2.07	2.11
	TOM+ cDC2 adult	13.7	12.1	13.3	11.1				3.95	2.25	2.08	2.52
Supplementary Figure 6I		Th0				Th17				Treg
	SPF	31.8	33.2	31.8		23.9	14.1	13.9		46.3	40.5	37.3
	GF	29.3	23.1	25.4		10.8	11.6	16.1		37.8	33.1	43
Supplementary Figure 6J		PD-L1				CD38
	SPF	7968	6801	7340		74.5	81.8	83.6
	GF	7527	4353	8824		127	120	103

[truncated: 1 more sheets: Supplementary Figure 7]
